# Supplementary material for: Partial freezing of rat livers extends preservation time by 5-fold
Source: Nat Commun. 2022 Jul 15;13:4008. doi: 10.1038/s41467-022-31490-2 (PMC9287450; doi:10.1038/s41467-022-31490-2)
Supplement: Supplementary file 4 — Source Data [file 41467_2022_31490_MOESM4_ESM.xlsx]

## Sheet: Figure 2
Figure 2a	Weight Gain
	Control				GLY -10C 1d				EG -10C 1d				PG -10C 1d
0h	0	0	0	0	38	54	6	42	1	0	8	0	-1	-2	22	12
2h	-18	-27	16	8	21	32	-5	28	2	10	-2	0	-7	0	13	10
Figure 2b	Oxygen uptake
	Control				GLY -10C 1d				EG -10C 1d				PG -10C 1d
0h	4.439	4.519	10.543	4.574	6.156	11.517	5.169	8.455	-0.304	6.434	19.969	23.676	26.145	26.768	10.727	10.112
1h	12.763	30.209	30.085	39.226	15.482	12.679	35.79	8.71	17.473	19.006	21.342	21.552	36.099	40.154	36.539	34.659
2h	23.468	29.632	38.786	45.929	17.065	12.912	26.253	15.158	23.46	15.576	18.041	28.568	35.912	39.607	42.704	34.652
Figure 2c	Portal lactate
	Control				GLY -10C 1d				EG -10C 1d				PG -10C 1d
0h	2.7	1.79	2.17	1.98	2	1.56	2	2.12	2.6	1.71	2.18	1.46	2.52	2.1	1.69	2.48
1h	7.47	6.6	5.6	3.89	3.14	2.87	4	2.81	5.55	4.43	3.98	7.44	6.03	2.11	4.88	4.94
2h	6.78	4.37	2.44	1.81	4.7	6.02	5.2	5.22	7.83	5.9	4.65	8.32	5.07	0.99	3.4	2.32
Figure 2d	Bile production
	Control				GLY -10C 1d				EG -10C 1d				PG -10C 1d
0h	0	0	0	0	0	0	0	0	0	0	0	0	0	0	0	0
2h	1.46	6.02	66.97	80	0	2.65	0.72	4.5	0	0	0	2.68	3.87	9.09	1.28	0
Figure 2e	Adenylate energy charge
	Control				GLY -10C 1d				EG -10C 1d				PG -10C 1d
2h	0.182	0.193536	0.238789	0.341947	0.0441062	0.0443119	0.044831	0.121519	0.0847914	0.0370245	0.180519	0.0497124	0.135094	0.110092	0.166801	0.177873
Figure 2f	AST
	Control				GLY -10C 1d				EG -10C 1d				PG -10C 1d
0h	53	57	30	38	152	175	299	124	104	201	48	91	134	131	66	69
1h	79	64	70	69	1235	187	583	909	229	570	541	585	548	379	546	796
2h	256	88	96	89	1529	1649	1005	1932	501	1263	1110	994	740	528	928	1721

## Sheet: Figure 3
Figure 3a	Weight Gain
	Control				PG -10C 1d				PG -15C 1d				PG -15C 5d
0h	0	0	0	0	-1	-2	22	12	7	31	27	26	34	44	42	40
2h	-18	-27	16	8	-7	0	13	10	-1	17	16	10	25	26	34	36
Figure 3b	Oxygen uptake
	Control				PG -10C 1d				PG -15C 1d				PG -15C 5d
0h	4.439	4.519	10.543	4.574	26.145	26.768	10.727	10.112	5.685	10.721	7.49	10.237	13.784	12.973	9.12	2.335
1h	12.763	30.209	30.085	39.226	36.099	40.154	36.539	34.659	22.675	21.21	19.746	30.255	25.381	13.665	32.005	33.209
2h	23.468	29.632	38.786	45.929	35.912	39.607	42.704	34.652	24.258	28.264	22.739	24.128	34.253	11.925	30.566	24.646
Figure 3c	Portal lactate
	Control				PG -10C 1d				PG -15C 1d				PG -15C 5d
0h	2.7	1.79	2.17	1.98	2.52	2.1	1.69	2.48	3.17	0.93	1.21	1.33	2.36	2.18	0.81	1.56
1h	7.47	6.6	5.6	3.89	6.03	2.11	4.88	4.94	6.96	3.56	3.37	2.55	5.31	3.41	4.45	3.8
2h	6.78	4.37	2.44	1.81	5.07	0.99	3.4	2.32	8.97	3.81	5.14	2.92	7.38	4.46	6.07	5.01
Figure 3d	Bile production
	Control				PG -10C 1d				PG -15C 1d				PG -15C 5d
0h	0	0	0	0	0	0	0	0	0	0	0	0	0	0	0	0
2h	1.46	6.02	66.97	80	3.87	9.09	1.28	0.0001	2.01	3.46	6.36	12.6	3.35	0.0001	5.79	4.13
Figure 3e	Adenylate energy charge
	Control				PG -10C 1d				PG -15C 1d				PG -15C 5d
2h	0.182	0.193536	0.238789	0.341947	0.135094	0.110092	0.166801	0.177873	0.08859	0.049101	0.058386	0.046303	0.041643	0.078756	0.093073	0.033691
Figure 3f	AST
	Control				PG -10C 1d				PG -15C 1d				PG -15C 5d
0h	53	57	30	38	134	131	66	69	162	251	103	220	418	445	478	871
1h	79	64	70	69	548	379	546	796	1011	1484	1190	1447	1469	1634	1944	1933
2h	256	88	96	89	740	528	928	1721	1334	2524	1816	2304	2380	2108	2440	2994

## Sheet: Figure 4
Figure 3a	Weight Gain
	Control				Clinical Oxy. Control			Clinical Oxy. PG -15C 1d			Clinical Oxy. PG -15C 5d
0h	0	0	0	0	0	0	0	27	9	23	32	36	53
2h	-18	-27	16	8	1	-6	-9	17	2	17	21	14	43
Figure 3b	Resistance
	Control				Clinical Oxy. Control			Clinical Oxy. PG -15C 1d			Clinical Oxy. PG -15C 5d
0h	0.036	0.036	0.055	0.048	0.039	0.04	0.035	0.028	0.024	0.043	0.016	0.035	0.002
1h	0.051	0.01	0.055	0.048	0.009	0.009	0.011	0.001	0.007	0.009	0.019	0.003	0
2h	0.025	0.01	0.014	0.016	0.01	0.009	0.01	0.003	0.007	0.003	0.019	0.003	0
Figure 3c	Oxygen uptake
	Control				Clinical Oxy. Control			Clinical Oxy. PG -15C 1d			Clinical Oxy. PG -15C 5d
0h	4.439	4.519	10.543	4.574	4.048	5.824	4.959	7.2	8.498	6.881	4.101	9.083	3.88
1h	12.763	30.209	30.085	39.226	9.964	34.977	22.168	31.372	29.067	29.079	23.349	26.376	13.709
2h	23.468	29.632	38.786	45.929	55.423	39.237	25.583	34.4	28.395	34.895	25.12	27.28	24.584
Figure 3d	Portal lactate
	Control				Clinical Oxy. Control			Clinical Oxy. PG -15C 1d			Clinical Oxy. PG -15C 5d
0h	2.7	1.79	2.17	1.98	1.14	0.3	0.3	0.46	0.58	0.3	0.63	0.76	0.54
1h	7.47	6.6	5.6	3.89	3.44	8.67	4.14	2.53	3.86	3.03	1.86	2.54	3.33
2h	6.78	4.37	2.44	1.81	4.25	3.53	1.17	5.41	6.19	3.72	4.1	4.8	5.06
	Bile production
Figure 3e	Control				Clinical Oxy. Control			Clinical Oxy. PG -15C 1d			Clinical Oxy. PG -15C 5d
0h	0	0	0	0	0	0	0	0	0	0	0	0	0
2h	1.46	6.02	66.97	80	3.71	102.36	80	0	0.357	1.739	7.14	0	1.63
	Energy charge
Figure 3f	Control				Clinical Oxy. Control			Clinical Oxy. PG -15C 1d			Clinical Oxy. PG -15C 5d
2h	0.182	0.193536	0.238789	0.341947	0.232	0.163	0.33	0.176	0.177	0.25	0.154	0.142	0.096

## Sheet: Figure 5
Figure 5a	Potassium
	Control				Clinical Oxy. Control			Clinical Oxy. PG -15C 1d			Clinical Oxy. PG -15C 5d
0h	4.3	4.8	3.4	4.9	4.39	4	4.1	5	5.1	4.9	5.6	5.1	5.3
1h	4.9	3.5	3.8	4.7	3.84	3.7	4.1	4.8	5.3	5	5.2	4.7	5.3
2h	5	3.4	4.1	4.9	3.56	3.4	4	5	5.5	5.2	5.4	4.7	5.4
Figure 5b	AST
	Control				Clinical Oxy. Control			Clinical Oxy. PG -15C 1d			Clinical Oxy. PG -15C 5d
0h	38	42	5	10	23	22	40	148	130	122	221	334	53
1h	64	49	45	41	31	31	35	538	646	984	1038	813	743
2h	241	73	71	61	53	45	49	787	809	1280	1220	1061	1290
Figure 5c	ALT
	Control				Clinical Oxy. Control			Clinical Oxy. PG -15C 1d			Clinical Oxy. PG -15C 5d
0h	66	48	21	22	8	16	22	146	127	180	199	292	79
1h	75	63	54	48	13	18	21	459	533	702	902	600	618
2h	161	70	73	64	19	18	33	666	602	898	1068	741	851

## Sheet: Figure S1
Figure S1a	Weight gain
	Inital							Optimized
Start	6.25	26.5625	35.8025	60	47.2973	14.1026	37.8049	-1	17	2	-9
End	67.5	92.1875	114.815	76.25	87.8378	66.6667	63.4146	38	54	6	42
Figure S1a	Resistance
	Initial							Optimized
3h	0.206859	0.110133	0.075669	0.112368	0.11927	0.062863	0.057079	0.041	0.049	0.01	0.077

## Sheet: Figure S2
Figure S2a	Resistance
	Control				GLY -10C 1d				EG -10C 1d				PG -10C 1d
0h	0.036	0.036	0.055	0.048	0.041	0.079	0.05	0.109	0.052	0.087	0.038	0.022	0.021	0.023	0.069	0.065
1h	0.051	0.01	0.055	0.048	0.019	0.088	0.021	0.109	0.038	0.047	0.032	0.011	0.033	0.03	0.014	0.015
2h	0.025	0.01	0.014	0.016	0.018	0.069	0.018	0.074	0.038	0.047	0.032	0.009	0.033	0.02	0.009	0.012
Figure S2b	Potassium
	Control				GLY -10C 1d				EG -10C 1d				PG -10C 1d
0h	4.3	4.8	3.4	4.9	5.6	5.4	4.9	5.1	5.5	5.2	4.42	4.7	4.27	5.4	4.8	5.4
1h	4.9	3.5	3.8	4.7	5.3	4.6	3.8	5	5.3	5.9	5.32	5.6	5.48	5.1	5.9	6.2
2h	5	3.4	4.1	4.9	4.6	4.2	3.9	4.8	5.8	6.1	6.01	6.4	5.61	5.3	6.5	7.1
Figure S2c	ALT
	Control				GLY -10C 1d				EG -10C 1d				PG -10C 1d
0h	66	48	21	22	24	23	135	134	95	208	58	77	169	115	53	48
1h	75	63	54	48	1234	146	241	1255	267	596	682	310	635	144	273	620
2h	161	70	73	64	1288	1057	374	2432	614	1312	1308	510	870	202	558	1600

## Sheet: Figure S3
Figure S3a	Resistance
	Control				PG -10C 1d				PG -15C 1d				PG -15C 5d
0h	0.036	0.036	0.055	0.048	0.021	0.023	0.069	0.065	0.028	0.075	0.091	0.057	0.026	0.036	0.058	0.033
1h	0.051	0.01	0.055	0.048	0.033	0.03	0.014	0.015	0.028	0.034	0.025	0.026	0.008	0.024	0.015	0.017
2h	0.025	0.01	0.014	0.016	0.033	0.02	0.009	0.012	0.007	0.02	0.027	0.028	0.007	0.016	0.012	0.008
Figure S3b	Potassium
	Control				PG -10C 1d				PG -15C 1d				PG -15C 5d
0h	4.3	4.8	3.4	4.9	4.27	5.4	4.8	5.4	4.6	4.7	4.9	5.2	4.6	5.2	4.8	4.6
1h	4.9	3.5	3.8	4.7	5.48	5.1	5.9	6.2	5.2	4.7	4.4	4.6	4.2	4.5	4.9	5
2h	5	3.4	4.1	4.9	5.61	5.3	6.5	7.1	5.5	4.8	4.5	5.4	4.5	4.6	5.2	5.5
Figure S3c	ALT
	Control				PG -10C 1d				PG -15C 1d				PG -15C 5d
0h	66	48	21	22	169	115	53	48	219	334	137	256	461	461	405	858
1h	75	63	54	48	635	144	273	620	1375	1846	1446	1657	1645	1700	1818	1472
2h	161	70	73	64	870	202	558	1600	1650	3048	2108	2534	2614	2086	2156	2406

## Sheet: Figure S4
Figure S4a	Weight gain
	GLY -10°C 1d				EG -10°C 1d				PG -10°C 1d
0h	-1	17	2	-9	-7	2	-4	-6	-5	-2	2	-4
3h	38	54	6	42	1	6	8	9	-1	-2	22	12
Figure S4b	Resistance
	GLY -10°C 1d				EG -10°C 1d				PG -10°C 1d
0h	0.041	0.049	0.018	0.071	0.056	0.035	0.029		0.037	0.034
1h	0.041	0.049	0.01	0.077	0.057	0.026	0.021	0.017	0.029	0.024	0.021	0.037
2h	0.041	0.049	0.01	0.077	0.052	0.023	0.017	0.012	0.014	0.018	0.018	0.017
3h	0.041	0.049	0.008	0.077	0.052	0.023	0.017	0.012	0.014	0.018	0.018	0.019
Figure S4c	Oxygen uptake
	GLY -10°C 1d				EG -10°C 1d				PG -10°C 1d
0h	10.13	5.933	14.699	9.129	14.81	14.226	12.265	7.759	9.035	1.993	18.518	6.594
1h	7.263	10.504	18.189	8.891	2.973	12.56	10.741	16.69	9.659	17.318	23.102	9.385
2h	6.546	5.327	11.878	8.099	11.074	22.239	13.422	17.898	17.182	21.243	16.164	17.42
3h	6.339	4.527	14.412	-7.683	10.069	20.601	15.163	17.038	17.186	22.028	15.619	11.388
Figure S4d	Portal lactate
	GLY -10°C 1d				EG -10°C 1d				PG -10°C 1d
0h	0.3	0.3	0.3	0.3	0.3	0.3	0.3	0.3	0.3	0.3	0.3	0.3
1h	0.39	0.3	0.46	0.3	0.3	0.3	0.26	0.54	0.98	0.3	0.3	0.42
2h	0.3	0.57	1.01	0.53	0.49	0.65	0.67	0.89	1.57	2.2	0.46	1.02
3h	0.51	0.82	1.28	0.8	0.82	1.66	0.98	1.35	2.21	3.23	1.06	1.02
Figure S4e	Bile production
	GLY -10°C 1d				EG -10°C 1d				PG -10°C 1d
0h	0	0	0	0	0	0	0	0	0	0	0	0
3h	0	0	0	0.45	0	0	0	0.34	0	3.3	0.43	0.65
Figure S4f	Potassium
	GLY -10°C 1d				EG -10°C 1d				PG -10°C 1d
0h	5.2	5	5.2	5.9	5.3	5.9	5.06	5.1	4.91	5.3	5.24	5.5
1h	9	5.4	5.7	5.9	5.3	6.2	4.76	5.3	4.7	5.8	5.4	5.5
2h	5.8	5.6	5.4	5.8	5.1	6.1	5.1	5.1	4.54	5.5	4.5	5.3
3h	6.1	5.5	5.2	5.9	4.9	6.1	6.8	5.1	4.37	5.5	4.4	5.2

## Sheet: Figure S5
Figure S5a	Weight gain
	PG -10C 1d				PG -15C 1d				PG -15C 5d
0h	-5	-2	2	-4	-5	-6	-8	-8	-11	20	17	18
3h	-1	-2	22	12	7	31	27	26	34	44	42	40
Figure S5b	Resistance
	PG -10C 1d				PG -15C 1d				PG -15C 5d
0h	0.045	0.114	0.018	0.006	0.021	0.029	0.029	0.081	0.04	0.02	0.033	0.021
1h	0.029	0.024	0.021	0.037	0.022	0.033	0.033	0.045	0.032	0.02	0.033	0.008
2h	0.014	0.018	0.018	0.017	0.018	0.03	0.03	0.034	0.022	0.019	0.027	0.012
3h	0.014	0.018	0.018	0.019	0.017947	0.029841	0.029841	0.034396	0.021575	0.018643	0.024793	0.01157
Figure S5c	Oxygen uptake
	PG -10C 1d				PG -15C 1d				PG -15C 5d
0h		1.993	18.518	6.594		15.202	12.994	4.432	13.353	12.497	7.071	22.162
1h	9.659	17.318	23.102	9.385	7.697	4.293	8.084	12.177	8.999	13.39	8.901	13.235
2h	17.182	21.243	16.164	17.42	7.754	11.014	14.844	11.118	15.639	14.566	17.766	15.376
3h	17.186	22.028	15.619	11.388	8.694	9.712	9.985	11.881	8.78		18.061	16.089
Figure S5d	Portal lactate
	PG -10C 1d				PG -15C 1d				PG -15C 5d
0h	0.3	0.3	0.3	0.3	0.3	0.3	0.41	0.3	0.3	0.3	0.3	0.77
1h	0.98	0.3	0.3	0.42	0.71	0.3	0.41	0.3	0.3	0.32	0.42	0.77
2h	1.57	2.2	0.46	1.02	1.45	0.4	0.68	0.03	0.03	0.83	1.17	1.23
3h	2.21	3.23	1.06	1.02	2.41	0.4	1.06	0.53	0.53	1.39	1.17	1.93
Figure S5e	Bile production
	PG -10C 1d				PG -15C 1d				PG -15C 5d
0h	0	0	0	0	0	0	0	0	0	0	0	0
3h	0	3.3	0.43	0.65	1.51	0	0.45	2.44	0	2.01	2.89	1.65
Figure S5f	Potassium
	PG -10C 1d				PG -15 1d				PG -15 5d
0h	4.91	5.3		5.5	5.2	5	5.2	5.5	5.1	5.1	5	5.1
1h	4.7	5.8	5.4	5.5	4.6	4.9	5.4	5.5	5.1	5.1	4.9	5.1
2h	4.54	5.5	4.5	5.3	4.2	4.8	5.2	4.9	5.1	5.2	4.6	4.7
3h	4.37	5.5	4.4	5.2	4.2	4.8	5	4.7	5.1	5	4.6

## Sheet: Figure S6
Figure S6a	Weight gain
	Clinical Oxy. PG -15C 1d			Clinical Oxy. PG -15C 5d
0h	38	23	42	36	32	45
3h	27	9	23	41.6	24	53
Figure S6b	Resistance
	Clinical Oxy. PG -15C 1d			Clinical Oxy. PG -15C 5d
0h	0.02	0.18	0.014	0.02	0.02	0.18
1h	0.017	0.009	0.014	0.017	0.01	0.017
2h	0.017	0.009	0.01	0.0145	0.007	0.01
3h	0.013	0.009	0.01	0.0128	0.007	0.01
Figure S6c	Oxygen uptake
	Clinical Oxy. PG -15C 1d			Clinical Oxy. PG -15C 5d
0h	11.304	9.94		11.053	11.116	0.337
1h	8.226	19.289	17.42	14.243	6.844	3.931
2h	7.065	16.99	18.43	17.353	8.924	1.085
3h	6.729	15.139	21.57	16.956	12.278	4.978
Figure S6d	Portal lactate
	Clinical Oxy. PG -15C 1d			Clinical Oxy. PG -15C 5d
0h	0.3	0.3	0.3	0.3	0.3	0.3
1h	0.34	0.3	0.3	0.3	0.47	0.3
2h	1	0.63	0.39	0.71	1.05	0.33
3h	1.19		0.76	1.04	1.5	0.51
Figure S6e	Bile production
	Clinical Oxy. PG -15C 1d			Clinical Oxy. PG -15C 5d
0h	0	0	0	0	0	0
3h	0	0.35	3.48	4.8	2.56	5.69
Figure S6f	Potassium
	Clinical Oxy. PG -15C 1d			Clinical Oxy. PG -15C 5d
0h	5.2	5.4		5.7	6.1	5.4
1h	4.7	4.8	4.8	5.2	5.2	5.4
2h	4.2	4.5	4.7	5.3	5.1	5.4
3h	4.3	4.4	4.6	5.3	5	5.5

[truncated: 4 more sheets: Figure S7, Figure S8, Figure S9, Figure S10]
